# Supplementary material for: BrainDevo: Spatio-Temporal Gene Regulation Repository of Brain Development
Source: Front Mol Neurosci. 2022 Mar 22;15:799801. doi: 10.3389/fnmol.2022.799801 (PMC8981586; doi:10.3389/fnmol.2022.799801)
Supplement: Supplementary file 1 [file Table_1.XLSX]

## Sheet: Brain Regions
Abbreviation	Brain Regions
MGE_STR	Medial ganglionic eminence_Striatum
DFC	Dorsolateral prefrontal cortex
OFC	Orbital frontal cortex
VFC	Ventrolateral prefrontal cortex
MFC	Medial prefrontal cortex
M1C	Primary motor cortex
URL_CBC	Upper rhombic lip_Cerebellar cortex
PCx_S1C	Parietal neocortex_Primary somatosensory cortex
PCx_IPC	Parietal neocortex_Inferior parietal cortex
HIP	Hippocampus
AMY	Amygdaloid complex
DTH_MD	Dorsal thalamus_Mediodorsal nucleus of thalamus
OCx_V1C	Occipital neocortex_Primary visual cortex
TCx_A1C	Temporal neocortex_Primary auditory cortex
TCx_ITC	Temporal neocortex_Inferolateral temporal cortex
TCx_STC	Temporal neocortex_Superior temporal cortex

## Sheet: TCx_ITC
This file contains all the significant regulators displayed on the model in no particular order.
Significant regulators:
AHR
APEX1
ARNT
ATF2
ATF6
BACH1
BACH2
BATF
BRCA1
BRCA2
CBX3
CEBPA
CHAF1A
CNOT7
CREB1
CREBBP
CTCF
CTNNB1
E2F1
E2F2
E2F3
E2F4
E2F5
E2F6
E2F7
EGR1
ELK1
EP300
ESPL1
ESR1
EWSR1
FOS
FOSB
FOSL1
GABPA
GFI1B
HDAC1
HDAC2
HES1
HIRA
hsa-miR-106a
hsa-miR-106b
hsa-miR-107
hsa-miR-10a
hsa-miR-10b
hsa-miR-1271
hsa-miR-130a
hsa-miR-130b
hsa-miR-132
hsa-miR-133b
hsa-miR-134
hsa-miR-135b
hsa-miR-136
hsa-miR-137
hsa-miR-141
hsa-miR-143
hsa-miR-144
hsa-miR-145
hsa-miR-146a
hsa-miR-148a
hsa-miR-148b
hsa-miR-149
hsa-miR-150
hsa-miR-152
hsa-miR-154
hsa-miR-155
hsa-miR-15a
hsa-miR-15b
hsa-miR-17
hsa-miR-181c
hsa-miR-181d
hsa-miR-182
hsa-miR-183
hsa-miR-185
hsa-miR-186
hsa-miR-18a
hsa-miR-190
hsa-miR-190b
hsa-miR-191
hsa-miR-192
hsa-miR-195
hsa-miR-196b
hsa-miR-197
hsa-miR-19a
hsa-miR-200a
hsa-miR-200b
hsa-miR-200c
hsa-miR-202
hsa-miR-203
hsa-miR-204
hsa-miR-205
hsa-miR-206
hsa-miR-208a
hsa-miR-208b
hsa-miR-20a
hsa-miR-20b
hsa-miR-21
hsa-miR-211
hsa-miR-212
hsa-miR-214
hsa-miR-215
hsa-miR-216a
hsa-miR-216b
hsa-miR-217
hsa-miR-22
hsa-miR-221
hsa-miR-222
hsa-miR-223
hsa-miR-224
hsa-miR-23a
hsa-miR-23b
hsa-miR-25
hsa-miR-26b
hsa-miR-27a
hsa-miR-27b
hsa-miR-29a
hsa-miR-29c
hsa-miR-300
hsa-miR-301a
hsa-miR-301b
hsa-miR-302a
hsa-miR-302b
hsa-miR-302c
hsa-miR-302d
hsa-miR-302e
hsa-miR-30a
hsa-miR-30b
hsa-miR-30d
hsa-miR-30e
hsa-miR-32
hsa-miR-320a
hsa-miR-326
hsa-miR-328
hsa-miR-335
hsa-miR-33a
hsa-miR-33b
hsa-miR-340
hsa-miR-346
hsa-miR-34a
hsa-miR-363
hsa-miR-367
hsa-miR-372
hsa-miR-373
hsa-miR-374a
hsa-miR-374b
hsa-miR-375
hsa-miR-376c
hsa-miR-377
hsa-miR-378
hsa-miR-379
hsa-miR-381
hsa-miR-382
hsa-miR-383
hsa-miR-410
hsa-miR-411
hsa-miR-421
hsa-miR-422a
hsa-miR-424
hsa-miR-425
hsa-miR-429
hsa-miR-431
hsa-miR-433
hsa-miR-448
hsa-miR-449a
hsa-miR-449b
hsa-miR-454
hsa-miR-487b
hsa-miR-488
hsa-miR-494
hsa-miR-495
hsa-miR-496
hsa-miR-497
hsa-miR-505
hsa-miR-506
hsa-miR-519d
hsa-miR-520b
hsa-miR-520e
hsa-miR-539
hsa-miR-543
hsa-miR-544
hsa-miR-551a
hsa-miR-551b
hsa-miR-599
hsa-miR-613
hsa-miR-653
hsa-miR-708
hsa-miR-758
hsa-miR-873
hsa-miR-92b
hsa-miR-93
hsa-miR-96
hsa-miR-98
JUN
JUNB
JUND
LEF1
MAX
MCM2
MCM3
MCM4
MCM6
MCM7
MEF2A
MEIS1
MXI1
MYB
MYC
MZF1
NDN
NFATC1
NFATC2
NFATC3
NFATC4
NFIC
NFKB1
NFYA
NFYB
NFYC
ORC2
PATZ1
POLR2A
POU2F1
POU2F2
POU3F1
POU3F2
POU3F3
POU3F4
POU5F1
PPARG
PTMA
RAD51
RB1
RELA
REST
RFX1
RORA
RREB1
RXRA
RXRB
RXRG
SFPQ
SMAD4
SMARCA4
SNIP1
SNRPB
SOX8
SP1
SPI1
SRF
SRY
STAT2
TAF9
TAL1
TBP
TCF3
TCF4
TFAP2A
TFAP2C
TFAP4
TP53
TRIM28
TRIP6
USF1
VSX2
YY1
ZBTB6
ZEB1

## Sheet: DFC
This file contains all the significant regulators displayed on the model in no particular order.
Significant regulators:
AHR
ALX1
APEX1
ARNT
ATF1
ATF2
ATF3
ATF4
ATF5
ATF6
ATF7
BACH1
BACH2
BCL6
BRCA1
BRCA2
CEBPA
CEBPB
CHAF1A
CNOT7
CREB1
CREBBP
CTCF
CTNNB1
CUX1
DNMT1
E2F1
E2F2
E2F3
E2F4
E2F5
E2F6
E2F7
EBF1
EGR1
EGR2
EGR3
ELK1
EP300
ESR1
ETS1
FOS
FOSB
FOSL1
FOXI1
FOXJ2
FOXO4
GABPA
GTF2H1
GTF2I
HDAC1
HIF1A
HIRA
HNF4A
HOXA9
hsa-miR-100
hsa-miR-106a
hsa-miR-106b
hsa-miR-10b
hsa-miR-1207
hsa-miR-122
hsa-miR-1224
hsa-miR-1228
hsa-miR-1236
hsa-miR-1249
hsa-miR-1252
hsa-miR-126
hsa-miR-1277
hsa-miR-1298
hsa-miR-1304
hsa-miR-1305
hsa-miR-130a
hsa-miR-130b
hsa-miR-135b
hsa-miR-142
hsa-miR-143
hsa-miR-144
hsa-miR-1468
hsa-miR-146a
hsa-miR-148a
hsa-miR-149
hsa-miR-155
hsa-miR-15a
hsa-miR-15b
hsa-miR-16-1
hsa-miR-17
hsa-miR-181c
hsa-miR-181d
hsa-miR-1827
hsa-miR-183
hsa-miR-185
hsa-miR-186
hsa-miR-18a
hsa-miR-1908
hsa-miR-191
hsa-miR-192
hsa-miR-193b
hsa-miR-195
hsa-miR-19a
hsa-miR-200a
hsa-miR-200c
hsa-miR-2053
hsa-miR-20a
hsa-miR-20b
hsa-miR-21
hsa-miR-211
hsa-miR-215
hsa-miR-216a
hsa-miR-216b
hsa-miR-221
hsa-miR-222
hsa-miR-23b
hsa-miR-25
hsa-miR-26b
hsa-miR-27a
hsa-miR-27b
hsa-miR-296
hsa-miR-29a
hsa-miR-29c
hsa-miR-301a
hsa-miR-301b
hsa-miR-302b
hsa-miR-302c
hsa-miR-302d
hsa-miR-30a
hsa-miR-30b
hsa-miR-30c1
hsa-miR-30c2
hsa-miR-30d
hsa-miR-30e
hsa-miR-32
hsa-miR-331
hsa-miR-335
hsa-miR-338
hsa-miR-33a
hsa-miR-34a
hsa-miR-34b
hsa-miR-362
hsa-miR-372
hsa-miR-373
hsa-miR-374a
hsa-miR-374b
hsa-miR-375
hsa-miR-381
hsa-miR-383
hsa-miR-410
hsa-miR-421
hsa-miR-424
hsa-miR-425
hsa-miR-448
hsa-miR-4500
hsa-miR-450a1
hsa-miR-450b
hsa-miR-454
hsa-miR-455
hsa-miR-4763
hsa-miR-484
hsa-miR-488
hsa-miR-491
hsa-miR-497
hsa-miR-498
hsa-miR-503
hsa-miR-504
hsa-miR-507
hsa-miR-508
hsa-miR-510
hsa-miR-513b
hsa-miR-513c
hsa-miR-519b
hsa-miR-519c
hsa-miR-519d
hsa-miR-520d
hsa-miR-520g
hsa-miR-524
hsa-miR-526b
hsa-miR-545
hsa-miR-548ac
hsa-miR-548ak
hsa-miR-548am
hsa-miR-548b
hsa-miR-548c
hsa-miR-548e
hsa-miR-548g
hsa-miR-548j
hsa-miR-548n
hsa-miR-548o
hsa-miR-548w
hsa-miR-557
hsa-miR-559
hsa-miR-561
hsa-miR-574
hsa-miR-578
hsa-miR-580
hsa-miR-583
hsa-miR-590
hsa-miR-599
hsa-miR-603
hsa-miR-607
hsa-miR-615
hsa-miR-624
hsa-miR-627
hsa-miR-649
hsa-miR-651
hsa-miR-665
hsa-miR-762
hsa-miR-765
hsa-miR-802
hsa-miR-887
hsa-miR-9-2
hsa-miR-92b
hsa-miR-93
hsa-miR-944
hsa-miR-98
hsa-miR-99b
IRF1
JUN
JUNB
JUND
LHX3
MAX
MCM2
MCM3
MCM4
MCM6
MCM7
MEF2A
MEIS1
MXI1
MYB
MYC
MZF1
NFE2
NFE2L1
NFIC
NFIL3
NFKB1
NFYA
NKX2-2
NKX3-1
NKX6-1
NR2F2
ORC2
PATZ1
PAX2
PAX5
PAX6
PBX1
POU2F1
POU2F2
POU3F1
POU3F2
POU3F3
POU5F1
PPARA
PPARG
PTMA
PTTG1
RAD51
RB1
RBBP7
REST
RFX1
RORA
RREB1
RXRA
SMAD3
SMAD4
SMAD5
SMARCA4
SOX9
SP1
SP3
SREBF1
STAT1
STAT2
STAT4
STAT5A
TAL1
TCF3
TFAP2A
TFAP2C
TFAP4
TFDP2
TLE1
TP53
USF1
VSX2
WWP1
XBP1
YY1
ZBTB6
ZEB1

## Sheet: MGE_STR
This file contains all the significant regulators displayed on the model in no particular order.
Significant regulators:
AHR
APEX1
ARNT
ATF1
ATF3
ATF4
ATF5
ATF6
ATF7
ATM
BACH1
BACH2
BRCA1
BRCA2
CEBPA
CREB1
CTCF
CUX1
DNMT3A
E2F1
E2F2
E2F3
E2F4
E2F5
E2F6
E2F7
EBF1
EGR1
EGR2
EGR3
ELK1
ESR1
ETS1
FOSB
FOSL1
FOXA1
FOXO1
FOXO3B
GABPA
HDAC1
HDAC2
HLF
HNF1A
HNF4A
hsa-miR-106a
hsa-miR-106b
hsa-miR-107
hsa-miR-10a
hsa-miR-10b
hsa-miR-122
hsa-miR-1271
hsa-miR-130a
hsa-miR-130b
hsa-miR-132
hsa-miR-133b
hsa-miR-134
hsa-miR-135b
hsa-miR-136
hsa-miR-137
hsa-miR-141
hsa-miR-143
hsa-miR-144
hsa-miR-145
hsa-miR-146a
hsa-miR-148a
hsa-miR-148b
hsa-miR-150
hsa-miR-152
hsa-miR-154
hsa-miR-155
hsa-miR-15a
hsa-miR-15b
hsa-miR-17
hsa-miR-181c
hsa-miR-181d
hsa-miR-182
hsa-miR-183
hsa-miR-185
hsa-miR-186
hsa-miR-18a
hsa-miR-190
hsa-miR-190b
hsa-miR-191
hsa-miR-192
hsa-miR-193b
hsa-miR-195
hsa-miR-196b
hsa-miR-197
hsa-miR-19a
hsa-miR-200a
hsa-miR-200b
hsa-miR-200c
hsa-miR-202
hsa-miR-203
hsa-miR-204
hsa-miR-205
hsa-miR-206
hsa-miR-208a
hsa-miR-208b
hsa-miR-20a
hsa-miR-20b
hsa-miR-21
hsa-miR-211
hsa-miR-212
hsa-miR-214
hsa-miR-215
hsa-miR-216a
hsa-miR-216b
hsa-miR-217
hsa-miR-22
hsa-miR-221
hsa-miR-222
hsa-miR-223
hsa-miR-224
hsa-miR-23a
hsa-miR-23b
hsa-miR-25
hsa-miR-26b
hsa-miR-27a
hsa-miR-27b
hsa-miR-29a
hsa-miR-29c
hsa-miR-300
hsa-miR-301a
hsa-miR-301b
hsa-miR-302a
hsa-miR-302b
hsa-miR-302c
hsa-miR-302d
hsa-miR-302e
hsa-miR-30a
hsa-miR-30b
hsa-miR-30d
hsa-miR-30e
hsa-miR-31
hsa-miR-32
hsa-miR-320a
hsa-miR-326
hsa-miR-335
hsa-miR-33a
hsa-miR-33b
hsa-miR-340
hsa-miR-346
hsa-miR-34a
hsa-miR-363
hsa-miR-367
hsa-miR-370
hsa-miR-372
hsa-miR-373
hsa-miR-374a
hsa-miR-374b
hsa-miR-375
hsa-miR-376c
hsa-miR-377
hsa-miR-378
hsa-miR-379
hsa-miR-381
hsa-miR-382
hsa-miR-383
hsa-miR-410
hsa-miR-411
hsa-miR-421
hsa-miR-422a
hsa-miR-424
hsa-miR-425
hsa-miR-429
hsa-miR-431
hsa-miR-433
hsa-miR-448
hsa-miR-449a
hsa-miR-449b
hsa-miR-451
hsa-miR-454
hsa-miR-487b
hsa-miR-488
hsa-miR-494
hsa-miR-495
hsa-miR-496
hsa-miR-497
hsa-miR-503
hsa-miR-504
hsa-miR-505
hsa-miR-506
hsa-miR-519d
hsa-miR-520b
hsa-miR-520e
hsa-miR-539
hsa-miR-543
hsa-miR-544
hsa-miR-599
hsa-miR-613
hsa-miR-653
hsa-miR-708
hsa-miR-758
hsa-miR-873
hsa-miR-874
hsa-miR-92b
hsa-miR-93
hsa-miR-96
hsa-miR-98
IRF1
JUN
JUNB
JUND
LEF1
LHX3
MAX
MCM2
MCM3
MCM4
MCM5
MCM6
MCM7
MEF2A
MIF
MXI1
MYB
MYC
MZF1
NFE2L1
NFIC
NFIL3
NFKB1
NFYA
NR2C2
ORC2
PARP1
PATZ1
PAX2
PAX5
PBX1
POU2F1
POU2F2
POU3F1
POU3F2
POU3F3
POU5F1
PPARG
PTMA
RAD51
RB1
RBBP4
RBBP7
RBL1
RBL2
RELA
REST
RFX1
RORA
RREB1
RUNX1
SMAD2
SMAD5
SMARCA5
SMURF2
SOX9
SP1
SPI1
SRF
STAT5A
TBP
TCERG1
TCF3
TFAP2A
TFAP2C
TFAP4
TLE1
TP53
TRIM24
TTF2
USF1
WWP1
YY1
ZBTB6
ZEB1

## Sheet: MFC
This file contains all the significant regulators displayed on the model in no particular order.
Significant regulators:
2623
6256
AHR
ALX1
APEX1
ARNT
ATF2
ATM
BACH1
BACH2
BRCA1
BRCA2
CBX3
CEBPA
CEBPB
CHAF1A
CNOT7
CREB1
CTCF
CUX1
DDX20
DNMT1
E2F1
E2F2
E2F3
E2F4
E2F5
E2F6
E2F7
EGR1
EGR2
EGR3
ELK1
ESPL1
ESR1
ETS1
FOS
FOSB
FOSL1
FOXI1
FOXO4
GABPA
GTF2A1
HDAC1
HDAC2
HIF1A
HIRA
HNF4A
HOXA9
hsa-miR-106a
hsa-miR-106b
hsa-miR-107
hsa-miR-10a
hsa-miR-10b
hsa-miR-122
hsa-miR-1271
hsa-miR-130a
hsa-miR-130b
hsa-miR-132
hsa-miR-133b
hsa-miR-134
hsa-miR-135b
hsa-miR-136
hsa-miR-137
hsa-miR-141
hsa-miR-143
hsa-miR-144
hsa-miR-145
hsa-miR-146a
hsa-miR-148a
hsa-miR-148b
hsa-miR-149
hsa-miR-150
hsa-miR-152
hsa-miR-154
hsa-miR-155
hsa-miR-15a
hsa-miR-15b
hsa-miR-17
hsa-miR-181c
hsa-miR-181d
hsa-miR-182
hsa-miR-183
hsa-miR-184
hsa-miR-185
hsa-miR-186
hsa-miR-18a
hsa-miR-190
hsa-miR-190b
hsa-miR-191
hsa-miR-192
hsa-miR-193b
hsa-miR-195
hsa-miR-196b
hsa-miR-197
hsa-miR-19a
hsa-miR-200a
hsa-miR-200b
hsa-miR-200c
hsa-miR-202
hsa-miR-203
hsa-miR-204
hsa-miR-205
hsa-miR-206
hsa-miR-208a
hsa-miR-208b
hsa-miR-20a
hsa-miR-20b
hsa-miR-21
hsa-miR-210
hsa-miR-211
hsa-miR-212
hsa-miR-214
hsa-miR-215
hsa-miR-216a
hsa-miR-216b
hsa-miR-217
hsa-miR-22
hsa-miR-221
hsa-miR-222
hsa-miR-223
hsa-miR-224
hsa-miR-23a
hsa-miR-23b
hsa-miR-25
hsa-miR-26b
hsa-miR-27a
hsa-miR-27b
hsa-miR-29a
hsa-miR-29c
hsa-miR-300
hsa-miR-301a
hsa-miR-301b
hsa-miR-302a
hsa-miR-302b
hsa-miR-302c
hsa-miR-302d
hsa-miR-302e
hsa-miR-30a
hsa-miR-30b
hsa-miR-30d
hsa-miR-30e
hsa-miR-31
hsa-miR-32
hsa-miR-320a
hsa-miR-326
hsa-miR-328
hsa-miR-335
hsa-miR-33a
hsa-miR-33b
hsa-miR-340
hsa-miR-34a
hsa-miR-363
hsa-miR-367
hsa-miR-370
hsa-miR-372
hsa-miR-373
hsa-miR-374a
hsa-miR-374b
hsa-miR-375
hsa-miR-376c
hsa-miR-377
hsa-miR-378
hsa-miR-379
hsa-miR-381
hsa-miR-382
hsa-miR-383
hsa-miR-410
hsa-miR-411
hsa-miR-421
hsa-miR-422a
hsa-miR-424
hsa-miR-425
hsa-miR-429
hsa-miR-431
hsa-miR-433
hsa-miR-448
hsa-miR-449a
hsa-miR-449b
hsa-miR-454
hsa-miR-487b
hsa-miR-488
hsa-miR-494
hsa-miR-495
hsa-miR-496
hsa-miR-497
hsa-miR-503
hsa-miR-505
hsa-miR-506
hsa-miR-519d
hsa-miR-520b
hsa-miR-520e
hsa-miR-539
hsa-miR-543
hsa-miR-544
hsa-miR-599
hsa-miR-613
hsa-miR-653
hsa-miR-708
hsa-miR-758
hsa-miR-873
hsa-miR-874
hsa-miR-92b
hsa-miR-93
hsa-miR-96
hsa-miR-98
hsa-miR-99a
IKBKB
IKBKG
JUN
JUNB
JUND
LEF1
MAX
MCM2
MCM3
MCM4
MCM6
MCM7
MEF2A
MEIS1
MIF
MXI1
MYB
MYC
MZF1
NFE2L1
NFIC
NFKB1
NFKB2
NFKBIA
NFKBIB
NFYA
NKX2-2
NR2F1
NR2F2
ORC2
PARP1
PATZ1
PAX2
PAX5
POU2F1
POU2F2
POU3F1
POU3F2
POU3F3
POU5F1
PPARG
PTMA
RAD51
RB1
RBBP4
RBBP7
RBL1
RBL2
RELA
REST
RFC1
RFX1
RORA
RREB1
RUVBL1
RXRA
RXRB
RXRG
SIN3A
SMARCA4
SNRPB
SNRPD1
SP1
SP3
SPI1
SRSF3
STAT1
STAT5A
TAL1
TBP
TCF3
TFAP2A
TFAP4
TFDP1
THRB
TLE1
TOPORS
USF1
XBP1
XRCC5
YY1
ZEB1
ZHX1

## Sheet: DTH_MD
This file contains all the significant regulators displayed on the model in no particular order.
Significant regulators:
6256
ATF6
ATM
BACH1
BACH2
BRCA1
CEBPA
CEBPB
CTCF
CUX1
DDIT3
DNMT1
E2F1
E2F2
E2F3
E2F4
E2F5
E2F6
E2F7
EEF1A1
EGR1
EGR2
EGR3
ELK1
EP300
ETS1
FOS
FOSB
FOSL1
FOXD1
FOXJ2
GABPA
GATA1
GMEB1
HDAC1
HIF1A
HIRA
HNF4A
hsa-miR-100
hsa-miR-106a
hsa-miR-106b
hsa-miR-107
hsa-miR-10a
hsa-miR-10b
hsa-miR-122
hsa-miR-1271
hsa-miR-130a
hsa-miR-130b
hsa-miR-132
hsa-miR-133b
hsa-miR-135b
hsa-miR-136
hsa-miR-137
hsa-miR-141
hsa-miR-143
hsa-miR-144
hsa-miR-145
hsa-miR-146a
hsa-miR-148a
hsa-miR-148b
hsa-miR-149
hsa-miR-150
hsa-miR-152
hsa-miR-154
hsa-miR-155
hsa-miR-15a
hsa-miR-15b
hsa-miR-17
hsa-miR-181c
hsa-miR-181d
hsa-miR-182
hsa-miR-183
hsa-miR-185
hsa-miR-186
hsa-miR-18a
hsa-miR-190
hsa-miR-190b
hsa-miR-192
hsa-miR-195
hsa-miR-196b
hsa-miR-197
hsa-miR-19a
hsa-miR-200a
hsa-miR-200b
hsa-miR-200c
hsa-miR-202
hsa-miR-203
hsa-miR-204
hsa-miR-205
hsa-miR-206
hsa-miR-208a
hsa-miR-208b
hsa-miR-20a
hsa-miR-20b
hsa-miR-21
hsa-miR-211
hsa-miR-212
hsa-miR-214
hsa-miR-215
hsa-miR-216a
hsa-miR-216b
hsa-miR-217
hsa-miR-22
hsa-miR-221
hsa-miR-222
hsa-miR-223
hsa-miR-224
hsa-miR-23a
hsa-miR-23b
hsa-miR-25
hsa-miR-26b
hsa-miR-27a
hsa-miR-27b
hsa-miR-29a
hsa-miR-29c
hsa-miR-300
hsa-miR-301a
hsa-miR-301b
hsa-miR-302a
hsa-miR-302b
hsa-miR-302c
hsa-miR-302d
hsa-miR-302e
hsa-miR-30a
hsa-miR-30b
hsa-miR-30d
hsa-miR-30e
hsa-miR-31
hsa-miR-32
hsa-miR-320a
hsa-miR-326
hsa-miR-328
hsa-miR-335
hsa-miR-33a
hsa-miR-33b
hsa-miR-340
hsa-miR-346
hsa-miR-34a
hsa-miR-363
hsa-miR-367
hsa-miR-372
hsa-miR-373
hsa-miR-374a
hsa-miR-374b
hsa-miR-375
hsa-miR-376c
hsa-miR-377
hsa-miR-378
hsa-miR-381
hsa-miR-382
hsa-miR-383
hsa-miR-410
hsa-miR-411
hsa-miR-421
hsa-miR-422a
hsa-miR-424
hsa-miR-425
hsa-miR-429
hsa-miR-431
hsa-miR-433
hsa-miR-448
hsa-miR-449a
hsa-miR-449b
hsa-miR-454
hsa-miR-488
hsa-miR-494
hsa-miR-495
hsa-miR-496
hsa-miR-497
hsa-miR-505
hsa-miR-506
hsa-miR-519d
hsa-miR-520b
hsa-miR-520e
hsa-miR-539
hsa-miR-543
hsa-miR-544
hsa-miR-599
hsa-miR-613
hsa-miR-653
hsa-miR-708
hsa-miR-758
hsa-miR-873
hsa-miR-874
hsa-miR-92b
hsa-miR-93
hsa-miR-96
hsa-miR-98
HTT
JUN
JUNB
JUND
MAX
MCM2
MCM3
MCM4
MCM6
MCM7
MED8
MEF2A
MEIS1
MSX1
MXD1
MXI1
MYC
MZF1
NFATC2
NFATC4
NFE2L1
NFKB1
NFYA
NKX2-2
NR3C1
ORC2
PARP1
PAX5
PBX1
POLR2A
POLR2C
POLR2D
POU2F1
POU2F2
POU3F1
POU3F2
POU3F3
POU5F1
PPARG
PTMA
RAD51
RB1
RELB
REST
RFX1
RORA
RREB1
RXRA
RXRB
RXRG
SMAD7
SNIP1
SOX9
SP1
SPEN
SPI1
SRSF1
STAT5A
TAF1
TBP
TCERG1
TCF3
TFAP2A
TFAP2C
TFAP4
TLE1
TLX2
TP53
USF1
VSX2
XRCC6
YY1
ZBTB17
ZBTB6
ZEB1
ZMYM2

## Sheet: M1C
This file contains all the significant regulators displayed on the model in no particular order.
Significant regulators:
2623
AHR
ALX1
AR
ARNT
ATF1
ATF2
ATF3
ATF4
ATF5
ATF6
ATF7
ATM
BACH2
BRCA1
BRCA2
CEBPA
CHAF1A
CNOT7
CREB1
CREBBP
CTBP1
CTCF
CUX1
DDB1
DDIT3
DDX20
DNMT3A
DTX1
E2F1
E2F2
E2F3
E2F4
E2F5
E2F6
E2F7
EBF1
EGR1
EGR2
EGR3
ELK1
EPAS1
ESR1
ETS1
ETV4
FOS
FOSL1
FOXA2
FOXD1
FOXJ2
FOXO3
FOXO4
FUS
GABPA
HDAC1
HDAC2
HIF1A
HNF1A
HOXA9
hsa-miR-100
hsa-miR-106a
hsa-miR-106b
hsa-miR-107
hsa-miR-10a
hsa-miR-10b
hsa-miR-122
hsa-miR-1271
hsa-miR-130a
hsa-miR-130b
hsa-miR-132
hsa-miR-133b
hsa-miR-134
hsa-miR-135b
hsa-miR-136
hsa-miR-137
hsa-miR-141
hsa-miR-143
hsa-miR-144
hsa-miR-145
hsa-miR-146a
hsa-miR-148a
hsa-miR-148b
hsa-miR-149
hsa-miR-150
hsa-miR-152
hsa-miR-154
hsa-miR-155
hsa-miR-15a
hsa-miR-15b
hsa-miR-17
hsa-miR-181c
hsa-miR-181d
hsa-miR-182
hsa-miR-183
hsa-miR-184
hsa-miR-185
hsa-miR-186
hsa-miR-187
hsa-miR-18a
hsa-miR-190
hsa-miR-190b
hsa-miR-191
hsa-miR-192
hsa-miR-193b
hsa-miR-195
hsa-miR-196b
hsa-miR-197
hsa-miR-19a
hsa-miR-200a
hsa-miR-200b
hsa-miR-200c
hsa-miR-202
hsa-miR-203
hsa-miR-204
hsa-miR-205
hsa-miR-206
hsa-miR-208a
hsa-miR-208b
hsa-miR-20a
hsa-miR-20b
hsa-miR-21
hsa-miR-210
hsa-miR-211
hsa-miR-212
hsa-miR-214
hsa-miR-215
hsa-miR-216a
hsa-miR-216b
hsa-miR-217
hsa-miR-22
hsa-miR-221
hsa-miR-222
hsa-miR-223
hsa-miR-224
hsa-miR-23a
hsa-miR-23b
hsa-miR-25
hsa-miR-26b
hsa-miR-27a
hsa-miR-27b
hsa-miR-29a
hsa-miR-29c
hsa-miR-300
hsa-miR-301a
hsa-miR-301b
hsa-miR-302a
hsa-miR-302b
hsa-miR-302c
hsa-miR-302d
hsa-miR-302e
hsa-miR-30a
hsa-miR-30b
hsa-miR-30d
hsa-miR-30e
hsa-miR-31
hsa-miR-32
hsa-miR-320a
hsa-miR-326
hsa-miR-328
hsa-miR-335
hsa-miR-33a
hsa-miR-33b
hsa-miR-340
hsa-miR-34a
hsa-miR-363
hsa-miR-367
hsa-miR-370
hsa-miR-372
hsa-miR-373
hsa-miR-374a
hsa-miR-374b
hsa-miR-375
hsa-miR-376c
hsa-miR-377
hsa-miR-378
hsa-miR-379
hsa-miR-381
hsa-miR-382
hsa-miR-383
hsa-miR-410
hsa-miR-411
hsa-miR-421
hsa-miR-422a
hsa-miR-424
hsa-miR-425
hsa-miR-429
hsa-miR-431
hsa-miR-433
hsa-miR-448
hsa-miR-449a
hsa-miR-449b
hsa-miR-451
hsa-miR-454
hsa-miR-487b
hsa-miR-488
hsa-miR-494
hsa-miR-495
hsa-miR-496
hsa-miR-497
hsa-miR-503
hsa-miR-504
hsa-miR-505
hsa-miR-506
hsa-miR-519d
hsa-miR-520b
hsa-miR-520e
hsa-miR-539
hsa-miR-543
hsa-miR-544
hsa-miR-599
hsa-miR-613
hsa-miR-653
hsa-miR-708
hsa-miR-758
hsa-miR-873
hsa-miR-874
hsa-miR-92b
hsa-miR-93
hsa-miR-96
hsa-miR-98
HSF2
HTT
IKBKG
JUN
KAT2B
LEF1
LHX3
MAML1
MAML3
MAX
MCM2
MCM4
MCM6
MED8
MEF2A
MEIS1
MIF
MNDA
MXI1
MYB
MYC
MZF1
NFE2
NFKB1
NFYA
NKX2-2
NKX6-1
NPM1
ORC2
PARP1
PAX2
PAX5
PBX1
POLR2A
POLR2G
POU2F1
POU2F2
POU3F1
POU3F2
POU3F3
POU5F1
PPARG
RB1
RBBP4
RBPJ
RBPJL
REL
RELA
REST
RFX1
RORA
SKIL
SMAD1
SMAD3
SMAD4
SNRPB
SNRPD1
SOX9
SP1
SPI1
SRY
STAT1
STAT5A
TCERG1
TCF3
TFAP2A
TFAP2C
TLE1
TLX2
TP53
USF1
VSX2
XRCC6
YY1
ZEB1

## Sheet: OFC
This file contains all the significant regulators displayed on the model in no particular order.
Significant regulators:
AHR
AR
ARNT
ATF1
ATF2
ATF3
ATF4
ATF5
ATF7
BACH1
BACH2
BRCA2
CBX3
CDC5L
CEBPA
CHAF1A
CREB1
CREBBP
CTCF
CUX1
E2F1
E2F2
E2F3
E2F4
E2F5
E2F6
E2F7
EBF1
EGR1
EGR2
EGR3
EIF2AK2
ELK1
ERG
ESR1
ETS1
FOS
FOSB
FOSL1
FOXA2
FOXO1
GABPA
GATA3
HDAC1
HIF1A
HNF1A
HNF4A
HNRNPK
HOXA5
hsa-miR-106a
hsa-miR-106b
hsa-miR-107
hsa-miR-10a
hsa-miR-10b
hsa-miR-122
hsa-miR-1271
hsa-miR-130a
hsa-miR-130b
hsa-miR-132
hsa-miR-133b
hsa-miR-134
hsa-miR-135b
hsa-miR-136
hsa-miR-137
hsa-miR-141
hsa-miR-143
hsa-miR-144
hsa-miR-145
hsa-miR-146a
hsa-miR-148a
hsa-miR-148b
hsa-miR-149
hsa-miR-150
hsa-miR-152
hsa-miR-154
hsa-miR-155
hsa-miR-15a
hsa-miR-15b
hsa-miR-17
hsa-miR-181c
hsa-miR-181d
hsa-miR-182
hsa-miR-183
hsa-miR-184
hsa-miR-185
hsa-miR-186
hsa-miR-18a
hsa-miR-190
hsa-miR-190b
hsa-miR-191
hsa-miR-192
hsa-miR-193b
hsa-miR-195
hsa-miR-196b
hsa-miR-197
hsa-miR-19a
hsa-miR-200a
hsa-miR-200b
hsa-miR-200c
hsa-miR-202
hsa-miR-203
hsa-miR-204
hsa-miR-205
hsa-miR-206
hsa-miR-208a
hsa-miR-208b
hsa-miR-20a
hsa-miR-20b
hsa-miR-21
hsa-miR-210
hsa-miR-211
hsa-miR-212
hsa-miR-214
hsa-miR-215
hsa-miR-216a
hsa-miR-216b
hsa-miR-217
hsa-miR-22
hsa-miR-221
hsa-miR-222
hsa-miR-223
hsa-miR-224
hsa-miR-23a
hsa-miR-23b
hsa-miR-25
hsa-miR-26b
hsa-miR-27a
hsa-miR-27b
hsa-miR-29a
hsa-miR-29c
hsa-miR-300
hsa-miR-301a
hsa-miR-301b
hsa-miR-302a
hsa-miR-302b
hsa-miR-302c
hsa-miR-302d
hsa-miR-302e
hsa-miR-30a
hsa-miR-30b
hsa-miR-30d
hsa-miR-30e
hsa-miR-31
hsa-miR-32
hsa-miR-320a
hsa-miR-326
hsa-miR-328
hsa-miR-335
hsa-miR-33a
hsa-miR-33b
hsa-miR-340
hsa-miR-346
hsa-miR-34a
hsa-miR-363
hsa-miR-367
hsa-miR-370
hsa-miR-372
hsa-miR-373
hsa-miR-374a
hsa-miR-374b
hsa-miR-375
hsa-miR-376c
hsa-miR-377
hsa-miR-378
hsa-miR-379
hsa-miR-381
hsa-miR-382
hsa-miR-383
hsa-miR-410
hsa-miR-411
hsa-miR-421
hsa-miR-422a
hsa-miR-424
hsa-miR-425
hsa-miR-429
hsa-miR-431
hsa-miR-433
hsa-miR-448
hsa-miR-449a
hsa-miR-449b
hsa-miR-451
hsa-miR-454
hsa-miR-487b
hsa-miR-488
hsa-miR-494
hsa-miR-495
hsa-miR-496
hsa-miR-497
hsa-miR-503
hsa-miR-504
hsa-miR-505
hsa-miR-506
hsa-miR-519d
hsa-miR-520b
hsa-miR-520e
hsa-miR-539
hsa-miR-543
hsa-miR-544
hsa-miR-599
hsa-miR-613
hsa-miR-653
hsa-miR-708
hsa-miR-758
hsa-miR-873
hsa-miR-874
hsa-miR-92b
hsa-miR-93
hsa-miR-96
hsa-miR-98
JUN
JUNB
JUND
KLF12
LHX3
MAX
MCM7
MEF2A
MEIS1
MXI1
MYB
MYC
MZF1
NFE2
NFE2L1
NFIC
NFKB1
NFKBIA
NFYA
NKX2-2
NR2F2
NR3C1
PATZ1
PAX2
PAX5
POU2F1
POU2F2
POU3F1
POU3F2
POU3F3
POU5F1
PPARA
PPARG
RARA
RARB
RELA
REST
RFX1
RORA
RREB1
RXRA
RXRB
RXRG
SKIL
SMAD1
SMAD4
SMURF2
SNAI1
SNIP1
SNRPB
SOX9
SP1
SPI1
SREBF1
STAT3
STAT5A
TAL1
TBP
TCF3
TFAP2A
TFAP2C
TFAP4
TLE1
TP53
USF1
VSX2
WT1
YY1
ZEB1

## Sheet: TCx_STC
This file contains all the significant regulators displayed on the model in no particular order.
Significant regulators:
AR
ARNT
ATF2
BACH1
BACH2
BRCA1
CEBPA
CREB1
CREBBP
CTCF
CTNNB1
CUX1
DAXX
E2F1
E2F2
E2F3
E2F4
E2F5
E2F6
E2F7
EGR2
EGR3
ELK1
EP300
EPAS1
ETS1
FOS
FOSB
FOSL1
FOXJ2
GABPA
HDAC1
HDAC2
HNRNPK
hsa-miR-106a
hsa-miR-106b
hsa-miR-107
hsa-miR-10a
hsa-miR-10b
hsa-miR-130a
hsa-miR-130b
hsa-miR-132
hsa-miR-133b
hsa-miR-134
hsa-miR-135b
hsa-miR-136
hsa-miR-137
hsa-miR-141
hsa-miR-143
hsa-miR-144
hsa-miR-145
hsa-miR-146a
hsa-miR-148a
hsa-miR-148b
hsa-miR-150
hsa-miR-152
hsa-miR-154
hsa-miR-155
hsa-miR-15a
hsa-miR-15b
hsa-miR-17
hsa-miR-181c
hsa-miR-181d
hsa-miR-182
hsa-miR-183
hsa-miR-185
hsa-miR-186
hsa-miR-18a
hsa-miR-190
hsa-miR-190b
hsa-miR-192
hsa-miR-195
hsa-miR-196b
hsa-miR-197
hsa-miR-19a
hsa-miR-200a
hsa-miR-200b
hsa-miR-200c
hsa-miR-202
hsa-miR-203
hsa-miR-204
hsa-miR-205
hsa-miR-206
hsa-miR-208a
hsa-miR-208b
hsa-miR-20a
hsa-miR-20b
hsa-miR-21
hsa-miR-211
hsa-miR-212
hsa-miR-214
hsa-miR-215
hsa-miR-216a
hsa-miR-216b
hsa-miR-217
hsa-miR-22
hsa-miR-221
hsa-miR-222
hsa-miR-223
hsa-miR-224
hsa-miR-23a
hsa-miR-23b
hsa-miR-25
hsa-miR-26b
hsa-miR-27a
hsa-miR-27b
hsa-miR-29a
hsa-miR-29c
hsa-miR-300
hsa-miR-301a
hsa-miR-301b
hsa-miR-302a
hsa-miR-302b
hsa-miR-302c
hsa-miR-302d
hsa-miR-302e
hsa-miR-30a
hsa-miR-30b
hsa-miR-30d
hsa-miR-30e
hsa-miR-31
hsa-miR-32
hsa-miR-320a
hsa-miR-335
hsa-miR-33a
hsa-miR-33b
hsa-miR-340
hsa-miR-34a
hsa-miR-363
hsa-miR-367
hsa-miR-372
hsa-miR-373
hsa-miR-374a
hsa-miR-374b
hsa-miR-375
hsa-miR-376c
hsa-miR-377
hsa-miR-378
hsa-miR-381
hsa-miR-382
hsa-miR-383
hsa-miR-410
hsa-miR-411
hsa-miR-421
hsa-miR-424
hsa-miR-425
hsa-miR-429
hsa-miR-431
hsa-miR-433
hsa-miR-448
hsa-miR-449a
hsa-miR-449b
hsa-miR-451
hsa-miR-454
hsa-miR-488
hsa-miR-494
hsa-miR-495
hsa-miR-496
hsa-miR-497
hsa-miR-505
hsa-miR-506
hsa-miR-519d
hsa-miR-520b
hsa-miR-520e
hsa-miR-539
hsa-miR-543
hsa-miR-544
hsa-miR-599
hsa-miR-613
hsa-miR-653
hsa-miR-758
hsa-miR-873
hsa-miR-874
hsa-miR-92b
hsa-miR-98
IKBKG
IRF1
JUN
JUNB
JUND
KLF12
LEF1
MAX
MCM2
MCM4
MCM6
MCM7
MXI1
MYC
MZF1
NFE2
NFE2L1
NFIC
NFKB1
NFKB2
NFKBIA
NFKBIB
NFYA
NPM1
ORC2
PARP1
PATZ1
PBX1
PIAS1
PML
POLR2A
POU2F2
POU3F2
POU3F3
PPARG
PTMA
RARA
RB1
RBBP4
RBL2
REL
REST
RFX1
RORA
RREB1
RUNX2
RXRB
RXRG
SIN3A
SMAD1
SMAD3
SMAD4
SMAD7
SNIP1
SNRPB
SPI1
SRF
SRY
STAT1
TAF1
TBP
TCF3
TFAP4
TP53
TP53BP1
USF1
USF2
VSX2
YY1
ZEB1

## Sheet: URL_CBC
This file contains all the significant regulators displayed on the model in no particular order.
Significant regulators:
2623
AHR
ALX1
ARNT
ATF1
ATF2
ATF3
ATF4
ATF5
ATF6
ATF7
ATM
BACH1
BATF
BRCA1
CDC5L
CEBPA
CREB1
CTBP1
CTCF
CTNNB1
CUX1
DNMT1
E2F1
E2F2
E2F3
E2F4
E2F5
E2F6
E2F7
EGR1
EGR2
EGR3
EHMT2
ELK1
ERG
ESR1
FOXA2
FOXC1
FOXD1
FOXD3
FOXI1
FOXJ2
FOXO3B
FUS
GABPA
GATA2
GLI3
HDAC1
HDAC2
hsa-miR-106a
hsa-miR-106b
hsa-miR-107
hsa-miR-10a
hsa-miR-10b
hsa-miR-122
hsa-miR-1271
hsa-miR-130a
hsa-miR-130b
hsa-miR-132
hsa-miR-133b
hsa-miR-134
hsa-miR-135b
hsa-miR-136
hsa-miR-137
hsa-miR-141
hsa-miR-143
hsa-miR-144
hsa-miR-145
hsa-miR-146a
hsa-miR-148a
hsa-miR-148b
hsa-miR-150
hsa-miR-152
hsa-miR-154
hsa-miR-155
hsa-miR-15a
hsa-miR-15b
hsa-miR-17
hsa-miR-181c
hsa-miR-181d
hsa-miR-182
hsa-miR-183
hsa-miR-184
hsa-miR-185
hsa-miR-186
hsa-miR-187
hsa-miR-18a
hsa-miR-190
hsa-miR-190b
hsa-miR-191
hsa-miR-192
hsa-miR-193b
hsa-miR-195
hsa-miR-196b
hsa-miR-197
hsa-miR-19a
hsa-miR-200a
hsa-miR-200b
hsa-miR-200c
hsa-miR-202
hsa-miR-203
hsa-miR-204
hsa-miR-205
hsa-miR-206
hsa-miR-208a
hsa-miR-208b
hsa-miR-20a
hsa-miR-20b
hsa-miR-21
hsa-miR-210
hsa-miR-211
hsa-miR-212
hsa-miR-214
hsa-miR-215
hsa-miR-216a
hsa-miR-216b
hsa-miR-217
hsa-miR-22
hsa-miR-221
hsa-miR-222
hsa-miR-223
hsa-miR-224
hsa-miR-23a
hsa-miR-23b
hsa-miR-25
hsa-miR-26b
hsa-miR-27a
hsa-miR-27b
hsa-miR-29a
hsa-miR-29c
hsa-miR-300
hsa-miR-301a
hsa-miR-301b
hsa-miR-302a
hsa-miR-302b
hsa-miR-302c
hsa-miR-302d
hsa-miR-302e
hsa-miR-30a
hsa-miR-30b
hsa-miR-30d
hsa-miR-30e
hsa-miR-31
hsa-miR-32
hsa-miR-320a
hsa-miR-326
hsa-miR-328
hsa-miR-335
hsa-miR-33a
hsa-miR-33b
hsa-miR-340
hsa-miR-34a
hsa-miR-363
hsa-miR-367
hsa-miR-372
hsa-miR-373
hsa-miR-374a
hsa-miR-374b
hsa-miR-375
hsa-miR-376c
hsa-miR-377
hsa-miR-378
hsa-miR-379
hsa-miR-381
hsa-miR-382
hsa-miR-383
hsa-miR-410
hsa-miR-411
hsa-miR-421
hsa-miR-422a
hsa-miR-424
hsa-miR-425
hsa-miR-429
hsa-miR-431
hsa-miR-433
hsa-miR-448
hsa-miR-449a
hsa-miR-449b
hsa-miR-451
hsa-miR-454
hsa-miR-487b
hsa-miR-488
hsa-miR-494
hsa-miR-495
hsa-miR-496
hsa-miR-497
hsa-miR-503
hsa-miR-504
hsa-miR-505
hsa-miR-506
hsa-miR-519d
hsa-miR-520b
hsa-miR-520e
hsa-miR-539
hsa-miR-543
hsa-miR-544
hsa-miR-599
hsa-miR-613
hsa-miR-653
hsa-miR-708
hsa-miR-758
hsa-miR-873
hsa-miR-874
hsa-miR-92b
hsa-miR-93
hsa-miR-96
hsa-miR-98
HSF1
IKZF1
JUN
LEF1
LHX3
MAX
MED8
MEF2A
MEIS1
MXI1
MYB
MYC
MZF1
NEUROG3
NFIC
NFIL3
NFYA
NR2F2
PATZ1
PAX2
PAX5
PAX6
PML
POLR2A
POLR2C
POLR2G
POU2F1
POU2F2
POU3F1
POU3F2
POU3F3
POU5F1
PPARG
RELA
REST
SFPQ
SMAD1
SMAD9
SNRPB
SOX9
SP1
SPI1
SREBF1
SREBF2
SRY
STAT1
STAT2
STAT3
STAT4
STAT6
TAF5
TAL1
TBP
TCERG1
TCF3
TCF4
TFAP2A
TFAP2C
TP53
USF1
USF2
VSX2
WBP11
XRCC5
YTHDC1
YY1
ZEB1

[truncated: 7 more sheets: OCx_V1C, AMY, TCx_A1C, VFC, PCx_IPC, PCx_S1C, HIP]
